# Supplementary material for: Synergistic Membrane Disturbance Improves the Antibacterial Performance of Polymyxin B
Source: Polymers (Basel). 2022 Oct 14;14(20):4316. doi: 10.3390/polym14204316 (PMC9611124; doi:10.3390/polym14204316)
Supplement: Supplementary file 1 [file polymers-14-04316-s001.zip]

Archive with 1 entries (1 files):
- polymers-1938456-supplementary.pdf
